# Supplementary material for: Function of Macrophage and Parasite Phosphatases in Leishmaniasis
Source: Front Immunol. 2017 Dec 22;8:1838. doi: 10.3389/fimmu.2017.01838 (PMC5743797; doi:10.3389/fimmu.2017.01838)
Supplement: Supplementary file 1 [file Table_1.XLSX]

## Sheet: Phosphatase
Supplementary table 1: Genes encoding protein phosphatase in L. major and their homologues in L. infantum, L. donovani, L. mexicana, L . Braziliensis and L. panamensis
					L. major Friedlin	L. infantum JPCM5	L. donovani BPK282A1	L. mexicana MHOM/GT/2001/U1103	L. braziliensis MHOM/BR/75/M2904	L. panamensis MHOM/COL/81/L13	T. Brucei TREU927	T. Cruzi CL-BRENER non-esmeraldo-like
STP	PPP	PP1			LmjF.15.0220	LinJ.15.0240	LdBPK_150240.1	LmxM.15.0220	LbrM.15.0230	LPAL13_150007400	Tb927.11.8090 (7e-7)	TcCLB.506315.30 (1e-49)
					LmjF.28.0690	LinJ.28.0730	LdBPK_280730.1	LmxM.28.0690	LbrM.28.0710	LPAL13_280012500	Tb927.11.8090	TcCLB.508815.110
					LmjF.31.2630	LinJ.31.2700	LdBPK_312700.1	LmxM.30.2630	LbrM.31.2970	LPAL13_310032100	Tb927.8.7390	TcCLB.506201.70 (9e-45)
					LmjF.34.0780	LinJ.34.0850	LdBPK_280730.1	LmxM.33.0780	LbrM.20.0710	LPAL13_200012200	Tb927.4.3620	TcCLB.506201.70
					LmjF.34.0790	LinJ.34.0830	LdBPK_340830.1	LmxM.33.0790	LbrM.20.0720	LPAL13_200012300 / LPAL13_000012200	Tb927.4.3620	TcCLB.506201.80
					LmjF.34.0800	LinJ.34.0840	LdBPK_340840.1	LmxM.33.0800	LbrM.20.0730	LPAL13_200012200	Tb927.4.3620	TcCLB.506201.70
					LmjF.34.0810	LinJ.34.0850	LdBPK_340850.1	LmxM.33.0810	LbrM.20.0730	LPAL13_200012400 / LPAL13_200012500	Tb927.4.3620	TcCLB.506201.70
					LmjF.34.0850	LinJ.34.0900	LdBPK_340900.1	LmxM.33.0850	LbrM.20.0820	LPAL13_200013300	Tb927.4.3560	TcCLB.506201.30
		PP2B			LmjF.26.2530	LinJ.26.2560	LdBPK_262560.1	LmxM.26.2530	LbrM.26.2470	LPAL13_260029800	Tb927.9.1540 (8e-10)	TcCLB.508413.40 (1e-13)
					LmjF.36.1980	LinJ.36.2090 / LinJ.26.2560	LdBPK_362090.1 / LdBPK_262560.1	LmxM.36.1980	LbrM.35.2200 / LbrM.26.2470	LPAL13_350026600 / LPAL13_260029800	Tb927.4.3620	TcCLB.508707.220
		PP2A			LmjF.25.1320	LinJ.25.1360	LdBPK_251360.1	LmxM.25.1320	LbrM.25.1290	LPAL13_250019100	Tb927.3.1240	TcCLB.511881.20
					LmjF.28.2670	LinJ.28.2870 / LinJ.32.3230	LdBPK_282870.1 / LdBPK_323230.1	LmxM.28.2670 / LmxM.31.3040	LbrM.28.2880 / LbrM.32.3330	LPAL13_280034900 / LPAL13_320038800	Tb927.11.11940	TcCLB.511881.20 (1e-53)
		PP4			LmjF.32.3040	LinJ.32.3230 / LinJ.28.2870	LdBPK_323230.1 / LdBPK_282870.1	LmxM.31.3040 / LmxM.28.2670	LbrM.32.3330 / LbrM.28.2880	LPAL13_320038800 / LPAL13_280034900	Tb927.11.16970	TcCLB.511021.10
		PP6			LmjF.34.4190	LinJ.34.4020	LdBPK_344020.1	LmxM.33.4190	LbrM.20.3820	LPAL13_200045700	Tb927.11.11940 (3e-18)	TcCLB.510687.40 (5e-85)
		PP5			LmjF.18.0150	LinJ.18.0150	LdBPK_180150.1	LmxM.18.0150	LbrM.18.0170	LPAL13_180006600	Tb927.10.13670	TcCLB.511277.630
		PP7 (PPEF)			LmjF.12.0660	LinJ.12.0610	LdBPK_120610.1	LmxM.12.0660	LbrM.12.0660	LPAL13_120011200	Tb927.1.4050	TcCLB.510889.80
		ApAH-like			LmjF.22.1600	LinJ.22.1450	LdBPK_221450.1	LmxM.22.1600	LbrM.22.1510	LPAL13_220018600	Tb927.6.640 (2e-6)	TcCLB.509211.30 (7e-19)
					LmjF.17.0580	LinJ.17.0640	LdBPK_170640.1	LmxM.17.0580	LbrM.17.0570	LPAL13_170010900	Tb927.11.16570	TcCLB.506489.50
		Shewanella-like			nd
		kSTP			LmjF.05.0100	LinJ.05.0100	LdBPK_050100.1	LmxM.05.0100	LbrM.05.0100	LPAL13_050006000	Tb05.5K5.30 / Tb927.5.4380	TcCLB.507601.10
					LmjF.09.0470	LinJ.09.0520	LdBPK_090520.1	LmxM.09.0470	LbrM.09.0490	LPAL13_090010000	Tb927.11.12480	TcCLB.509029.10
					LmjF.12.0050	LinJ.12.0006	LdBPK_120050.1	LmxM.12.0050	LbrM.12.0070	LPAL13_120005500	Tb927.9.12090	TcCLB.509211.20
					LmjF.13.1510	LinJ.13.1570 / LinJ.13.1630	LdBPK_131570.1 / LdBPK_131630.1	LmxM.13.1510 / LmxM.13.1570	LbrM.13.1270 / LbrM.13.1430	LPAL13_130018400 / LPAL13_130019100	Tb927.4.1870 (3e-10)	TcCLB.504013.110 (1e-7)
					LmjF.13.1570	LinJ.13.1570 / LinJ.13.1630	LdBPK_131570.1 / LdBPK_131630.1	LmxM.13.1510 / LmxM.13.1570	LbrM.13.1430 / LbrM.13.1270	LPAL13_130018400 / LPAL13_130019100	Tb927.4.1870 (2e-10)	TcCLB.504013.110 (1e-7)
					LmjF.22.1490	LinJ.22.1340 / LinJ.29.0450	LdBPK_221340.1 / LdBPK_290450.1	LmxM.22.1490 / LmxM.08_29.0440	LbrM.22.1390 / LbrM.29.0380	LPAL13_220017300 / LPAL13_000043200	Tb927.6.750 (1e-5)	TcCLB.511825.170 (1e-4)
					LmjF.24.0270	LinJ.24.0260	LdBPK_240260.1	LmxM.24.0270	LbrM.24.0270	LPAL13_240007700	Tb927.4.2920 (6e-4)	TcCLB.506549.9
					LmjF.26.2100	LinJ.26.2100	LdBPK_262100.1	LmxM.26.2100	LbrM.26.2020	LPAL13_260025300	Tb05.5K5.30 / Tb927.5.4380 (2e-8)	TcCLB.505193.10 (4e-29)
					LmjF.34.2770	LinJ.34.2610	LdBPK_342610.1	LmxM.33.2770	LbrM.20.2330	LPAL13_200030200	Tb927.4.1870 (2e-12)	TcCLB.504013.110 (7e-18)
					LmjF.36.2050	LinJ.36.2170	LdBPK_362170.1	LmxM.36.2050	LbrM.35.2280	LPAL13_350027400	Tb927.4.3620	TcCLB.510187.400 (3e-5)
					LmjF.29.0440	LinJ.29.0450 / LinJ.22.1340	LdBPK_290450.1 / LdBPK_221340.1	LmxM.08_29.0440 / LmxM.22.1490	LbrM.29.0380 / LbrM.22.1390	LPAL13_000043200 / LPAL13_220017300	Tb11.v5.1045	TcCLB.507623.140
					LmjF.30.3280	LinJ.30.3330	LdBPK_303330.1	LmxM.29.3280	LbrM.30.3320	LPAL13_300037400	Tb11.v5.0754	TcCLB.506833.30 (5e-29)
	PPM (PP2C)				LmjF.14.0900	LinJ.14.0960	LdBPK_140960.1	LmxM.14.0900	LbrM.14.0870	LPAL13_140013800	Tb927.7.4020 (2e-19)	TcCLB.508865.4 (8e-19)
					LmjF.15.0170	LinJ.15.0170	LdBPK_150170.1	LmxM.15.0170	LbrM.15.0160	LPAL13_150006700	Tb927.5.1660 (8e-15)	TcCLB.506315.100 (4e-44)
					LmjF.36.0530	LinJ.36.0560 / LinJ.32.1770	LdBPK_360560.1 / LdBPK_321770.1	LmxM.36.0530 / LmxM.31.1690	LbrM.35.0620 / LbrM.30.0990 / LbrM.32.1860	LPAL13_350010600 / LPAL13_320023400	Tb11.v5.0595 / Tb927.10.4930 (3e-12)	TcCLB.508659.40 (5e-9)
					LmjF.32.1690	LinJ.32.1770 / LinJ.36.0560	LdBPK_321770.1 / LdBPK_360560.1	LmxM.31.1690 / LmxM.36.0530	LbrM.32.1860 / LbrM.30.0990 / LbrM.35.0620	LPAL13_320023400 / LPAL13_350010600	Tb927.11.14910 (5e-44)	TcCLB.508659.40
					LmjF.27.2320	LinJ.27.2250	LdBPK_272250.1	LmxM.27.2320	LbrM.27.2510	LPAL13_270031600	Tb927.2.5050 (1e-29)	TcCLB.504741.30 (5e-54)
					LmjF.36.1230	LinJ.36.1290	LdBPK_361290.1	LmxM.36.1230	LbrM.35.1360	LPAL13_350018200	Tb927.10.5590 (7e-17)	TcCLB.510299.79 (2e-10)
					LmjF.30.0380	LinJ.30.0380	LdBPK_300380.1	LmxM.29.0380	LbrM.30.0420	LPAL13_300009200	Tb927.6.1800 (9e-10)	TcCLB.511491.100 (3e-34)
					LmjF.25.2060	LinJ.25.2140 / LinJ.34.0770	LdBPK_252140.1 / LdBPK_340770.1	LmxM.25.2060 / LmxM.33.0730	LbrM.25.1620 / LbrM.20.0660	LPAL13_250023600 / LPAL13_200011700	Tb927.3.2150 (3e-77)	TcCLB.507081.50 (1e-56)
					LmjF.06.0900	LinJ.06.0930	LdBPK_060930.1	LmxM.06.0900	LbrM.06.0880	LPAL13_060014800	Tb927.3.1290	TcCLB.508577.130
					LmjF.25.0750	LinJ.25.0780	LdBPK_250780.1	LmxM.25.0750	LbrM.25.0630	LPAL13_250013700	Tb927.11.760 (8e-91)	TcCLB.511491.100 (5e-11)
					LmjF.31.1320	LinJ.31.1340	LdBPK_311340.1	LmxM.30.1320	LbrM.31.1080	LPAL13_310013900	Tb927.4.4510 (4e-40)	TcCLB.508965.50 (9e-55)
					LmjF.34.2500	LinJ.34.2310	LdBPK_342310.1	LmxM.33.2500	LbrM.20.2040	LPAL13_200027600	Tb927.4.2110 (4e-5)	TcCLB.509569.110
					LmjF.34.2510	LinJ.34.2320	LdBPK_342320.1	LmxM.33.2510	LbrM.20.2050	LPAL13_200027700	Tb927.4.2110 (2e-28)	TcCLB.506559.530 (1e-26)
					LmjF.27.1180	LinJ.27.1060	LdBPK_271060.1	LmxM.27.1180	LbrM.27.1280	LPAL13_270019000	Tb11.v5.0991 / Tb927.11.1780 (4e-6)	TcCLB.510225.20 (6e-10)
					LmjF.34.0730	LinJ.34.0770 / LinJ.25.2140	LdBPK_340770.1 / LdBPK_252140.1	LmxM.33.0730 / LmxM.25.2060	LbrM.20.0660 / LbrM.25.1620	LPAL13_200011700 / LPAL13_250023600	Tb927.4.3680 (1e-17)	TcCLB.506201.120 (5e-22)
	FCP SCP				LmjF.26.0160	LinJ.26.0140	LdBPK_260140.1	LmxM.26.0160	LbrM.26.0150	LPAL13_260006400	Tb927.3.2110 (1e-9)	TcCLB.506985.50
					LmjF.34.3920	LinJ.34.3730	LdBPK_343730.1	LmxM.33.3920	LbrM.20.3530	LPAL13_200042900	Tb11.v5.0615	TcCLB.506789.230
					LmjF.32.0100	LinJ.32.0100	LdBPK_320100.1	LmxM.31.0100	LbrM.32.0160	LPAL13_320006000	Tb927.7.780	TcCLB.505939.50
					LmjF.25.2030	LinJ.25.2110	LdBPK_252110.1	LmxM.25.2030	LbrM.25.1590	LPAL13_250023200	Tb927.3.2110 (6e-28)	TcCLB.507081.90 (8e-14)
					LmjF.24.0290	LinJ.24.0280	LdBPK_240280.1	LmxM.24.0290	LbrM.24.0290	LPAL13_240007900	Tb927.11.5010 (1e-30)	TcCLB.507857.70 (5e-42)
					LmjF.34.1250	LinJ.34.1360	LdBPK_341360.1	LmxM.33.1250	LbrM.20.1280	LPAL13_200018600	Tb927.9.6100 (2e-16)	TcCLB.509353.40 (1e-12)
					LmjF.35.2620	LinJ.35.2660	LdBPK_352660.1	LmxM.34.2620	LbrM.34.2540	LPAL13_340030600	Tb927.9.13150 (5e-23)	TcCLB.504185.30 (2e-48)
					LmjF.36.6780	LinJ.36.7090	LdBPK_367090.1	LmxM.36.6780	LbrM.35.7130	LPAL13_350079400	Tb927.10.8050 (3e-25)	TcCLB.506247.190 (5e-22)
					LmjF.35.3520	LinJ.35.3570	LdBPK_353570.1	LmxM.34.3520	LbrM.34.3450	LPAL13_340040300	Tb11.v5.0391	TcCLB.509353.40 (8e-4)
					LmjF.27.2180	LinJ.27.2100	LdBPK_272100.1	LmxM.27.2180	LbrM.27.2360	LPAL13_270030000	Tb927.2.4830	TcCLB.504741.200 (2e-98)
					LmjF.29.2400	LinJ.29.2510	LdBPK_292510.1	LmxM.08_29.2400	LbrM.29.2370	LPAL13_290026300	Tb927.3.3380	TcCLB.504185.30
					LmjF.35.0190	LinJ.35.0190	LdBPK_350190.1	LmxM.34.0190	LbrM.34.0230	LPAL13_340006900	Tb927.3.3380	TcCLB.506247.190
					LmjF.03.0890	LinJ.03.0870	LdBPK_030870.1	LmxM.03.0890	LbrM.03.0800	LPAL13_030013100	Tb927.3.2820 (2e-24)	TcCLB.508153.840 (5e-27)
PTP	Class I	Classical DUSP	Receptor		nd
			Non-Receptor	Eukaryotic-like	LmjF.36.5370	LinJ.36.5610	LdBPK_365610.1	LmxM.36.5370	LbrM.35.5630	LPAL13_350028800 (1e-30)	Tb08.27P2.390	TcCLB.506839.60 (1e-38)
					LmjF.36.2180	LinJ.36.2310	LdBPK_362310.1	LmxM.36.2180	LbrM.35.2420	LPAL13_350028800	Tb927.7.3200	TcCLB.506301.20
				Kinetoplastid	LmjF.32.0640	LinJ.32.0670	LdBPK_320670.1	LmxM.31.0640	LbrM.32.0720	LPAL13_320011800	Tb927.11.13880 (3e-53)	TcCLB.509179.110 (8e-4)
		DUSP	eDSP PRL		LmjF.16.0230	LinJ.16.0240 / LinJ.16.0260	LdBPK_160240.1 / LdBPK_160260.1	LmxM.16.0230 / LmxM.16.0250	LbrM.16.0240 / LbrM.16.0260	LPAL13_160007100	Tb927.8.5780 (1e-39)	TcCLB.503471.10 (2e-43)
					LmjF.16.0250	LinJ.16.0240 / LinJ.16.0260	LdBPK_160240.1 / LdBPK_160260.1	LmxM.16.0230 / LmxM.16.0250	LbrM.16.0240 / LbrM.16.0260	LPAL13_160007100	Tb927.8.5780 (3e-34)	TcCLB.509109.130 (1e-70)
			eDSP CDC14		LmjF.09.0420	LinJ.09.0470	LdBPK_090470.1	LmxM.09.0420	LbrM.09.0430	LPAL13_090009500	Tb11.v5.0595 (1e-4)	TcCLB.503657.70 (1e-10)
			Atypical DSP	LRR-DUSP	LmjF.28.0170	LinJ.28.0170	LdBPK_280170.1	LmxM.28.0170	LbrM.28.0180	LPAL13_280006800	Tb11.v5.0251 (6e-10)	TcCLB.511153.90 (3e-27)
				Kinatase	LmjF.34.2190	LinJ.34.1950	LdBPK_341950.1	LmxM.33.2190	LbrM.20.1690	LPAL13_200024100	Tb927.9.6110	TcCLB.506559.190 (1e-6)
				ANK-DUSP	nd
				STYX	LmjF.21.0700	LinJ.21.0760	LdBPK_210760.1	LmxM.21.0700	LbrM.21.0760	LPAL13_210012000	Tb927.10.1620 (2e-36)	TcCLB.508637.160 (5e-32)
				MKP-like	LmjF.27.1840	LinJ.27.1740	LdBPK_271740.1	LmxM.27.1840	LbrM.27.1980	LPAL13_270026400	Tb927.2.4280 (3e-15)	TcCLB.509321.10 (6e-17)
				Lipid Pase	LmjF.04.0560	LinJ.04.0550	LdBPK_040550.1	LmxM.04.0560	LbrM.04.0610	LPAL13_040011500	Tb927.9.7740 (3e-57)	TcCLB.510339.14 (3e-75)
					LmjF.25.0570	LinJ.25.0580	LdBPK_250580.1	LmxM.25.0570	LbrM.25.2180	LPAL13_250010600	Tb927.11.580 (1e-18)	TcCLB.504169.10
					LmjF.33.2840	LinJ.33.2990	LdBPK_332990.1	LmxM.32.2840	LbrM.33.3130 (6e-37)	LPAL13_040011500 (0.034)	Tb927.11.16690	TcCLB.508153.940
					LmjF.22.0250	LinJ.22.0120	LdBPK_220120.1	LmxM.22.0250	LbrM.22.0240	LPAL13_330014500 (0.52)	Tb927.11.400	TcCLB.504131.150
			PTEN	Euk-Like	LmjF.34.1430	LinJ.34.1530	LdBPK_341530.1	LmxM.33.1430	LbrM.14.1280	LPAL13_200020300	Tb927.11.12840	TcCLB.510099.90 (2e-11)
				Kinetoplastid	LmjF.25.0230	LinJ.25.0230	LdBPK_250230.1	LmxM.25.0230	LbrM.25.0230	LPAL13_250007500	Tb927.11.290 (5e-10)	TcCLB.504109.50 (2e-22)
			MTM		LmjF.20.1480	LinJ.20.1530	LdBPK_201530.1	LmxM.20.1480	LbrM.20.5730	LPAL13_200063900	Tb927.1.3300 (7e-14)	TcCLB.510635.50 (3e-24)
					LmjF.12.0320	LinJ.12.0270	LdBPK_120275.1	LmxM.12.0320	LbrM.12.0350	LPAL13_120008100	Tb927.6.870 (2e-7)	TcCLB.509399.120 (2e-7)
			Kinetoplastid DSP		LmjF.03.0510	LinJ.03.0490	LdBPK_030490.1	LmxM.03.0510	LbrM.03.0420	LPAL13_030009100	Tb11.v5.0595 (3e-4)	TcCLB.504071.30 (8e-5)
					LmjF.05.0220	LinJ.05.0220	LdBPK_050220.1	LmxM.05.0220	LbrM.05.0340	LPAL13_050007200	Tb927.2.2260	TcCLB.509429.260 (3e-4)
					LmjF.08.0100	LinJ.08.0100	LdBPK_080100.1	LmxM.08.0100	LbrM.08.0100	LPAL13_080005900	Tb927.5.3620	TcCLB.511653.20 (3e-8)
					LmjF.09.0550	LinJ.09.0600	LdBPK_090600.1	LmxM.09.0550	LbrM.09.0570	LPAL13_090010800	Tb11.v5.0392	TcCLB.508917.10
					LmjF.13.0770	LinJ.13.0660	LdBPK_130660.1	LmxM.13.0770	LbrM.13.0590	LPAL13_130010800	Tb10.v4.0178	TcCLB.510119.20
					LmjF.27.2210	LinJ.27.2130	LdBPK_272130.1	LmxM.27.2210	LbrM.27.2390	LPAL13_270030300	Tb927.11.16310	TcCLB.507715.70
					LmjF.28.0790	LinJ.28.0850	LdBPK_280850.1	LmxM.28.0790	LbrM.28.0830	LPAL13_280013600	Tb11.v5.0722	TcCLB.507085.80
					LmjF.35.4650	LinJ.35.4720	LdBPK_354720.1	LmxM.34.4650	LbrM.34.4630	LPAL13_340053100	Tb11.v5.0472	TcCLB.506783.20
					LmjF.32.1010	LinJ.32.1070	LdBPK_321070.1	LmxM.31.1010	LbrM.32.1110	LPAL13_320016100	Tb927.7.6910	TcCLB.511725.240 (2e-9)
					LmjF.04.0840	LinJ.04.0840	LdBPK_040840.1	LmxM.04.0840	LbrM.04.0800	LPAL13_040014100	Tb927.4.2280	TcCLB.509791.150
					LmjF.05.0720	LinJ.05.0720	LdBPK_050720.1	LmxM.05.0720	LbrM.05.0700	LPAL13_050011600	Tb927.11.13560	TcCLB.511231.14
			MAPK		nd
			Slingshot		nd
	Class II		LMW PTP /ArsC red		LmjF.01.0200	LinJ.01.0200	LdBPK_010200.1	LmxM.01.0200	LbrM.01.0230	LPAL13_010006400	Tb927.5.5040	TcCLB.510945.60
	Class III		CDC25 / Arc2 red		LmjF.32.2740	LinJ.32.2880	LdBPK_322880.1	LmxM.31.2740	LbrM.32.2980	LPAL13_320035100	Tb927.9.7920	TcCLB.508707.20 (2e-9)
	Class IV		Asp based PTP EyA		nd
Histidine Pase		Membrane bound			LmjF.23.1170	LinJ.23.1430	LdBPK_231430.1	LmxM.23.1170	LbrM.23.1290	LPAL13_230020900	Tb927.10.7140	TcCLB.509717.100 (7e-4)
					LmjF.28.2650	LinJ.28.2850	LdBPK_282850.1	LmxM.28.2650	LbrM.28.2860	LPAL13_280034700	Tb927.10.7140	TcCLB.508501.220
				EctoPase (?)	LmjF.36.2570	LinJ.36.2700	LdBPK_362700.1	LmxM.36.2570	LbrM.35.2760	LPAL13_350032700	Tb927.11.13130	TcCLB.511209.69
					LmjF.36.2590	LinJ.36.2720	LdBPK_362720.1	LmxM.36.2590	LbrM.35.2800	LPAL13_350033600	Tb927.10.14980	TcCLB.509717.100
		Acid phosphatase			LmjF.36.2470	LinJ.36.2600	LdBPK_362600.1	LmxM.36.2470	LbrM.35.2680	LPAL13_350031900	Tb927.10.7020 (2e-61)	TcCLB.503431.60 (3e-40)
		Secretory Acid phosphatase			LmjF.36.6480	LinJ.36.6770	LdBPK_366740.1 / LdBPK_366770.1	LmxM.36.6480	LbrM.35.6790 / LbrM.35.6820	LPAL13_350076100	Tb927.6.5760	TcCLB.509717.100
				(cytosolic?)	LmjF.36.6460	LinJ.36.6740	LdBPK_366770.1	LmxM.36.6480	LbrM.35.6790 / LbrM.35.6820	LPAL13_350076100	Tb927.11.14990	TcCLB.509901.90
Footnote:
L. major genes were used to BLAST search for homologous gene in the genomes of L. infantum, L. donovani, L. mexicana, L . Braziliensis, L. panamensis, T. brucei and T. cruzi (www.tritrypDB.org)
The majority of the L . major genes have really close homologues in the other Leishmania species (E-score < 1e-100).
However, a few genes had only weakly related homologous genes (yellow) (1e-100 < E-score < 1e-2
Or even no real homologue (red) (1e-2 < E-score)
