# Supplementary material for: Function of Macrophage and Parasite Phosphatases in Leishmaniasis
Source: Front Immunol. 2017 Dec 22;8:1838. doi: 10.3389/fimmu.2017.01838 (PMC5743797; doi:10.3389/fimmu.2017.01838)
Supplement: Supplementary file 2 [file Table_2.XLSX]

## Sheet: Acid Phosphatase
Supplementary table 2: Analysis of the structural domain of the acid phosphatases encoded by L. major, L. infantum, L. donovani, L. mexicana, L . Braziliensis and L. panamensis
			Nt signal peptide	Transmembrane domain
L. major Friedlin	Membrane bound acid phosphatase	LmjF.23.1170	yes	yes
		LmjF.28.2650	yes	yes
		LmjF.36.2570	yes	yes
		LmjF.36.2590	yes	yes
	Secretory acid phosphatase	LmjF.36.2470	yes	no
		LmjF.36.6480	no	no
		LmjF.36.6460	no	maybe
L. infantum JPCM5	Membrane bound acid phosphatase	LinJ.23.1430	yes	yes
		LinJ.28.2850	yes	yes
		LinJ.36.2700	yes	yes
		LinJ.36.2720	yes	yes
		LinJ.36.6740	yes	yes
	Secretory acid phosphatase	LinJ.36.2600	maybe	no
		LinJ.36.6770	yes	no
L. donovani BPK282A1	Membrane bound acid phosphatase	LdBPK_231430.1	yes	yes
		LdBPK_282850.1	yes	yes
		LdBpK_362700.1	yes	yes
		LdBpK_362720.1	yes	yes
	Secretory acid phosphatase	LdBPK_366770.1	yes	no
		LdBPK_362600.1	maybe	no
L. mexicana MHOM/GT/2001/U1103	Membrane bound acid phosphatase	LmxM.23.1170.1	yes	yes
		LmxM.28.2650.1	yes	yes
		LmxM.36.2570.1	yes	yes
		LmxM.36.2590.1	yes	yes
	Secretory acid phosphatase	LmxM.36.2470.1	yes	no
		LmxM.36.6480.1	no	no
L. braziliensis MHOM/BR/75/M2904	Membrane bound acid phosphatase	LbrM.23.1290	yes	yes
		LbrM.28.2860	yes	yes
		LbrM.35.2760	yes	yes
		LbrM.35.2800	yes	yes
	Secretory acid phosphatase	LbrM.35.2680	yes	no
		LbrM.35.6790	no	no
		LbrM.35.6820	yes	no
L. panamensis MHOM/COL/81/L13	Membrane bound acid phosphatase	LPAL13_230020900	yes	yes
		LPAL13_280034700	yes	yes
		LPAL13_350032700	yes	yes
		LPAL13_350033600	yes	yes
	Secretory acid phosphatase	LPAL13_350031900	yes	no
		LPAL13_350076100	yes	no
Trypanosoma brucei TREU	Membrane bound acid phosphatase	Tb927.10.7140	yes	yes
		Tb927.11.13130	yes	yes
	Secretory acid phosphatase	Tb927.10.7020	yes	no
Trypanosoma cruzi CL-Brener	Membrane bound acid phosphatase	TcCLB.508851.130	yes	yes
non-esmeraldo-like		TcCLB.509717.100	yes	yes
		TcCLB.508479.250	yes	yes
	Secretory acid phosphatase	TcCLB.503431.60	yes	no
Footnote:
Acid phosphatase genes were identified in the genomes of L. major, L. infantum, L. donovani, L. mexicana, L . Braziliensis, L. panamensis, T. brucei and T. cruzi using the Interpro signature IPR000560 (www.tritrypDB.org)
The presence of N-terminal secretion signal peptide and transmembrane domain was analyzed in silico with the sofware Phobius (www.http://phobius.sbc.su.se/instructions.html)
Reference:
Lukas Käll, Anders Krogh and Erik L. L. Sonnhammer.
A Combined Transmembrane Topology and Signal Peptide Prediction Method.
Journal of Molecular Biology, 338(5):1027-1036, May 2004.
